# Supplementary material for: Time point- and plant part-specific changes in phloem exudate metabolites of leaves and ears of wheat in response to drought and effects on aphids
Source: PLoS One. 2022 Jan 25;17(1):e0262671. doi: 10.1371/journal.pone.0262671 (PMC8789166; doi:10.1371/journal.pone.0262671)
Supplement: S1 Data — (XLSX) [file pone.0262671.s001.xlsx]

## Sheet: Phloem exudate metabolites
			Succinic acid	Itaconic acid	Malic acid, 3TMS derivative	cis/trans Aconitic acid	Citric acid	Fructose	Glucose	Saccharose	Aspartic acid	Glutamic acid	Asparagine	Serine	Glutamine	Histidine	Glycine	Threonine	Arginine	Alanine	GABA	Tyrosine	Valine	Methionine	Tryptophan	Phenylalanine	Isoleucine	Leucine	Lysine	Proline
cd1T1	cd	T1	0.714436	1.64421	0.891208	0	0	3.35911	1.97916	68.8738	3.58184	4.27468	0.764759	6.28767	0.499305	0.0642245	0.380195	0.706583	0.125446	1.21672	1.23894	0.149059	0.430449	0	0.0302664	0.131265	0.155919	0.168192	0.094745	2.23783
cd2T1	cd	T1	0	0	1.24745	0	0.525794	7.19718	5.76012	54.043	3.60831	3.97926	3.46521	5.32781	3.85035	0.114281	0.484727	0.917815	0.182472	2.71034	1.78675	0.121531	1.53788	0.0229134	0.19593	0.419272	0.45296	0.410304	0.0941505	1.54419
cd3T1	cd	T1	0.247526	0	0.470836	0	0	1.1891	0.732523	84.006	2.27127	3.63191	0.626542	3.79752	0.646802	0.0082353	0.105373	0.453972	0.17053	0.934709	0.274926	0.0481579	0.13262	0.0150988	0.00308918	0.0386286	0.0523247	0.044958	0.0407819	0.0566207
cd4T1	cd	T1	1.22558	1.70062	2.04727	0	0	2.00344	2.1278	70.6679	3.66332	3.58722	0.931661	5.36001	0.748499	0.0481777	0.679898	0.624827	0.0683254	1.70378	1.16894	0.114558	0.653033	0	0.011866	0.0937776	0.209432	0.232012	0.0744966	0.253529
cd5T1	cd	T1	0.585273	0	1.31035	0	0	3.06052	1.90453	73.7322	3.36301	4.90305	0.994523	5.7954	0.509374	0.038107	0.220509	0.626805	0.0556351	1.18093	0.772982	0.101483	0.304693	0.0193776	0.0132798	0.0879348	0.101248	0.131018	0.0410234	0.146757
cd6T1	cd	T1	0.478183	0.518136	0.910704	0	0	1.77256	1.20763	79.2367	2.37677	3.30862	0.700417	5.02973	0.629161	0.041439	0.427198	0.607182	0.211362	0.856639	0.454023	0.0973584	0.444933	0.00848847	0.0113998	0.0910577	0.16514	0.160607	0.0584334	0.196157
cd7T1	cd	T1	1.23909	1.98015	1.70252	0	0	2.24949	2.42564	58.6162	5.41075	7.02103	1.40665	8.30106	0.789574	0.131453	1.65274	1.01888	0.166379	2.2315	1.36038	0.243491	0.753671	0.0278399	0	0.201752	0.181984	0.335549	0.0588343	0.493381
cd8T1	cd	T1	0.790379	0	1.66329	0	0	1.34639	0.910656	73.1844	3.35658	4.91268	1.58225	6.73337	0.489996	0.0657831	0.597044	0.723137	0.180355	1.30374	0.778526	0.123539	0.452091	0.0205855	0.0172697	0.116889	0.140957	0.195005	0.0602501	0.254861
cd9T1	cd	T1	1.41271	3.93399	2.44373	0	1.3732	6.42527	4.714	47.765	5.54588	5.18256	1.52174	8.49475	1.4328	0.119462	1.77759	0.940766	0.159243	2.48096	1.76973	0.20247	0.879488	0.0168847	0.0348546	0.142831	0.175456	0.304122	0.060056	0.69046
cd10T1	cd	T1	0.553514	0	2.16767	1.0602	0.710012	3.66909	3.0615	65.7161	2.87817	3.79743	2.27077	7.95925	0.830448	0.0340928	0.348888	0.614312	0.121626	1.27572	1.47974	0.0755331	0.489529	0.0155467	0.0184953	0.122156	0.109489	0.206302	0.0493499	0.365021
ctr1T1	ctr	T1	1.01054	1.51095	3.89697	0	1.28684	5.9994	3.57206	59.5489	4.39279	5.49687	0.262633	5.309	0.706831	0.0462981	0.298547	0.989484	0.372598	1.29744	2.04713	0.164359	0.529934	0.053473	0.0506864	0.201594	0.244607	0.291583	0.120883	0.297626
ctr2T1	ctr	T1	0.558414	0	1.77293	0.496276	0.787393	4.85268	4.82743	59.2486	5.14468	6.4775	0.54772	7.30293	1.51114	0.0632382	0.304185	1.09776	0.186066	1.4384	1.35144	0.178244	0.66982	0.0554082	0.027175	0.190902	0.294519	0.269602	0.121118	0.224463
ctr3T1	ctr	T1	0.181302	0	0.450851	0	0.126013	2.63048	1.98797	80.5389	2.1173	3.34444	0.425758	4.23136	1.07431	0.0214588	0.0623763	0.6507	0.110069	0.851689	0.294466	0.0702137	0.2959	0.023018	0.00885854	0.0882245	0.158706	0.123471	0.0909586	0.0411782
ctr4T1	ctr	T1	0.405042	0.599104	0.863237	0.417047	0	2.4085	1.80948	72.3252	3.38059	5.40083	0.229774	5.9729	1.71829	0	0.360509	1.12473	0.266476	1.00035	0.49599	0.10472	0.394696	0.0444617	0.0139117	0.114379	0.226936	0.14476	0.0995529	0.0785684
ctr5T1	ctr	T1	0.895413	2.25418	3.02032	6.65091	1.5175	5.09455	4.51375	42.9205	5.7613	8.01315	0.555674	7.81606	1.92702	0.074587	0.984937	1.18473	0.0881403	1.87094	2.53369	0.203939	0.810367	0.0343478	0.0291781	0.201886	0.265991	0.298091	0.0897774	0.389096
ctr6T1	ctr	T1	0.445436	0	0.965757	0	0	3.93171	2.44924	71.6395	3.67237	4.19623	0.283494	5.51827	1.26982	0.084867	0.581563	0.845326	0.225811	1.18892	0.85644	0.140209	0.673076	0.0334056	0.0270418	0.135968	0.280441	0.263892	0.0711059	0.220112
ctr7T1	ctr	T1	1.30774	0.97478	3.62837	5.72227	0	7.55782	6.58942	46.0582	5.86467	7.45058	0.164465	4.95982	0.391208	0.132749	1.53859	0.942838	0.139894	1.82921	2.47629	0.186841	0.86865	0.0486123	0	0.173064	0.177874	0.282688	0.0602185	0.473147
ctr8T1	ctr	T1	1.46146	2.38014	4.91302	0	2.20824	9.3634	4.18763	36.553	6.7333	5.70856	1.43986	7.82335	2.19569	0.233699	2.05733	1.19931	0.259155	3.675	2.48154	0.330491	2.46349	0.0450612	0.0575087	0.432295	0.376654	0.698011	0.165022	0.557772
ctr9T1	ctr	T1	0.625141	0	1.37423	0	0.707958	3.27992	2.13796	65.4744	4.77915	4.95201	0.774637	7.54955	1.08965	0.0879395	0.646636	0.96811	0.178322	1.48558	1.21049	0.206354	0.83968	0.0276287	0.046148	0.220304	0.390468	0.470861	0.0953392	0.381531
ctr10T1	ctr	T1	0.842386	0	1.59623	1.05239	0.973515	5.95162	4.88382	57.1936	4.92526	6.06952	0.605273	7.60518	0.804419	0.0831511	0.531485	0.947267	0.126472	1.52945	1.81656	0.199475	0.803425	0.0333103	0.0360557	0.211464	0.259163	0.356248	0.0951797	0.468071
pd1T1	pd	T1	0.53934	0	0.74854	0	0	2.33289	1.41621	81.6773	2.26233	2.8667	0.26396	2.52017	0.409663	0	0.175566	0.365838	0.0511256	0.778759	0.47988	0.049187	0.148525	0.0104942	0.00714669	0.040624	0.0543258	0.0472315	0.0265181	2.72764
pd2T1	pd	T1	0.522962	0	1.33085	0.903936	0.295544	5.59398	4.52253	62.5502	3.38277	4.27687	0.677737	4.74799	1.16965	0.0391587	0.240169	0.706473	0.0431947	1.18273	1.0887	0.0645115	0.3199	0.0311899	0.0261869	0.0906182	0.122536	0.138789	0.0525135	5.87836
pd3T1	pd	T1	0.841796	0	2.19334	0.584466	0	4.33055	2.92635	26.0319	10.4797	14.6759	0.864197	13.7903	1.62346	0.0651175	1.00317	1.86486	0.282863	3.70009	2.05691	0.229305	0.720541	0.0485852	0.00863935	0.160074	0.207851	0.261106	0.13155	10.9173
pd4T1	pd	T1	1.24648	0	2.08083	0	0	5.07771	3.39557	53.5786	6.16371	7.59857	0.761025	8.57388	0.965049	0.797708	0.295291	0.943925	0.0825256	1.85796	1.68618	0.135123	0.388951	0	0.0164795	0.126286	0.133932	0.198373	0.0527083	3.84309
pd5T1	pd	T1	0.29116	0.251627	0.771148	0.373114	0	2.36011	1.31845	79.8898	2.01828	2.73223	0.919838	3.38045	0.582603	0.00992845	0.18729	0.396974	0.0867776	0.82035	0.501891	0.047326	0.159159	0.0142113	0.00979895	0.0535365	0.0621805	0.0878144	0.0220841	2.65184
pd6T1	pd	T1	0.969339	0.917791	2.69876	0	0	7.36647	5.02267	51.282	5.55261	7.139	0.808683	8.04076	0.624094	0.165902	1.83222	0.966912	0.150344	2.24208	1.48763	0.201481	0.850992	0.0400178	0	0.200602	0.235781	0.365913	0.079305	0.758667
pd7T1	pd	T1	0.756588	3.69007	2.49732	0	0	6.59168	3.53983	56.7586	4.52059	4.2864	0.458841	6.10902	1.63139	0.124775	1.79006	0.744297	0.137098	1.74235	1.21258	0.150147	0.941841	0.015216	0	0.148264	0.177231	0.266895	0.0664764	1.64241
pd9T1	pd	T1	0.338049	0	0.830709	0.370347	0.310017	2.58587	1.89176	69.4582	3.72645	4.95228	0.440291	4.17583	0.970309	0.0547347	0.450435	0.594705	0.100676	1.38166	0.493352	0.0850153	0.297661	0.016262	0.00416227	0.0666014	0.0762858	0.108293	0.0294667	6.19062
pd10T1	pd	T1	0.848252	0	2.33369	1.31375	0.945416	7.99869	4.45645	61.4979	3.89218	4.10764	0.323047	4.04625	0.549811	0.0599689	0.71788	0.506405	0	1.43973	1.38779	0.103196	0.416516	0	0	0.119519	0.0846406	0.182972	0.0675569	2.60072
cd1T2A	cd	T2A	1.63019	0	0	0	0	10.6829	12.8427	16.7637	6.03803	4.51462	6.82558	9.50138	12.8387	0.144684	0.554552	1.076	0.397759	5.01095	3.46205	0.240054	1.24202	0.052377	0.0913554	0.226722	0.30298	0.430088	0.167591	4.96291
cd6T2A	cd	T2A	0	0	3.26765	0	0	2.98354	3.61696	15.8353	11.5248	5.76563	5.57838	14.4053	16.9365	0.462767	3.74514	1.77635	0.570596	5.21425	2.38741	0.386134	2.62246	0	0	0.333275	0.403967	0.67637	0.227565	1.27965
cd8T2A	cd	T2A	5.74963	0	0	0	0	13.4492	4.5726	14.9393	8.09513	4.48654	9.27135	7.47261	16.275	0.315009	2.02659	1.11369	0.507489	2.51009	2.54334	0.332376	1.5152	0.0705778	0.0583002	0.294444	0.40528	0.581393	0.204365	3.21052
cd9T2A	cd	T2A	7.12112	0	8.56132	0	6.30422	0	0	11.5485	9.42002	6.45115	9.37139	10.8952	12.1433	0.302768	1.74054	1.477	0.432655	3.11952	3.26234	0.312724	1.4093	0.0622658	0.0393741	0.337704	0.465521	0.654062	0.197011	4.37108
cd10T2A	cd	T2A	5.56863	0	11.4379	0	5.15307	2.50696	0	12.0538	11.7491	6.63231	10.6128	9.95236	11.4997	0.253629	0.759568	1.39182	0.454745	2.10359	3.25666	0.376457	1.43427	0.120185	0.10076	0.321652	0.439203	0.408243	0.170265	1.24242
ctr1T2A	ctr	T2A	3.31181	5.65356	5.74058	0	4.84908	4.70783	0	13.4744	9.57015	5.50746	2.78892	12.9281	13.4897	0.33984	0.970905	1.91606	0.363446	4.89731	4.27149	0.231794	1.71441	0.056222	0	0.275626	0.469449	0.63375	0.216569	1.6215
ctr2T2A	ctr	T2A	0.683402	0	5.30231	0	0.956862	18.9256	13.564	15.3079	7.02224	4.18762	1.93554	8.38269	7.63896	0.156315	0.403754	1.15518	0.483457	2.86098	2.48297	0.210101	1.32697	0.0476962	0.0365832	0.214596	0.366535	0.527997	0.204147	5.61555
ctr3T2A	ctr	T2A	0.509515	0	2.58524	0	1.62236	36.7094	23.9949	3.33903	4.19797	2.65946	0.78053	4.93651	4.75895	0.108691	0.427245	0.66257	0.212442	4.36399	2.17323	0.251115	1.36488	0.0219645	0.0449785	0.171255	0.261978	0.431665	0.127574	3.28256
ctr4T2A	ctr	T2A	0	0	4.85256	0	0	6.48986	2.83321	31.9445	9.70736	5.57816	3.69421	12.9169	8.25835	0.234173	0.605466	1.72052	0.31378	3.6059	3.08808	0.269469	1.46006	0.0460529	0.0713048	0.303684	0.482906	0.702153	0.192968	0.628343
ctr5T2A	ctr	T2A	0.85357	0	12.9877	0	1.01903	7.05419	3.48141	45.0167	7.77688	5.02114	0.581516	4.48794	3.60352	0.075719	0.29024	0.799246	0.131938	2.47506	1.95061	0.164858	0.739126	0.0555508	0.0186269	0.144821	0.239469	0.385137	0.123093	0.52297
ctr6T2A	ctr	T2A	1.62591	0	5.05389	0	0	4.68142	3.0421	44.425	9.33388	5.70922	1.47347	7.18521	6.15061	0.170926	1.36339	1.08211	0.215118	3.20885	2.1271	0.224289	1.2246	0.0447702	0.0274577	0.199883	0.311166	0.506867	0.103184	0.509615
ctr7T2A	ctr	T2A	0.594155	0	2.55603	0	0.422026	4.41743	2.34069	73.1858	3.06373	1.87925	0.84758	2.84142	3.51163	0.0744426	0.252201	0.496618	0.314106	1.38148	0.632625	0.0750293	0.477869	0.0286595	0.00754858	0.0742005	0.130227	0.173671	0.0852627	0.136289
ctr8T2A	ctr	T2A	2.67216	0	9.12239	0	0	4.36926	0	38.5933	9.90849	6.13859	0.888933	8.16824	3.8249	0.231643	2.12941	1.20899	0.329819	4.2268	2.73	0.266737	1.56818	0.0323809	0	0.282908	0.403862	0.610562	0.157534	2.13491
ctr9T2A	ctr	T2A	0.83984	0	3.6212	0	0.92496	3.50586	2.04335	45.7662	7.27958	3.9477	2.69171	10.4062	8.45491	0.198217	0.862809	1.39172	0.607741	2.05195	1.41311	0.249291	1.24943	0.0491873	0.0400096	0.252224	0.481972	0.648644	0.243397	0.778808
ctr10T2A	ctr	T2A	2.07408	0	6.10596	0	3.57564	8.15079	4.4477	16.6946	10.4837	5.74984	8.48351	12.4211	6.88278	0.343066	0.848984	1.70162	0.3199	3.26149	2.80927	0.290503	1.64303	0.0629123	0.273093	0.273093	0.470866	0.685747	0.134918	1.81178
pd1T2A	pd	T2A	0	0	6.59542	0	0	5.11176	5.05482	20.9232	7.443	5.91936	3.57096	10.3591	12.5695	0.193463	1.22814	1.79697	0	5.16399	4.04334	0.161137	1.68278	0.0399722	0.0225614	0.291789	0.481546	0.601446	0.21473	6.53103
pd2T2A	pd	T2A	1.32725	0	3.79322	0	0	6.9625	7.7202	24.2877	4.76238	6.54187	3.01299	9.26118	8.6008	0.187171	1.12358	1.81159	0.255028	7.31708	3.49182	0.245128	1.56643	0.0417695	0.0605204	0.220184	0.496272	0.634109	0.161386	6.11781
pd3T2A	pd	T2A	1.26284	0	4.95967	0	0	30.7352	18.6766	10.9723	2.19551	2.33613	0.815748	3.42963	2.95723	0.0823535	0.640929	0.567976	0.143543	3.96983	3.00154	0.166683	1.39012	0	0.0416727	0.116995	0.217569	0.319099	0.121626	10.8792
pd4T2A	pd	T2A	1.16096	0	11.5211	0	1.91825	7.40002	5.30938	24.7852	2.94156	4.87226	1.19192	6.28093	3.22195	0.0786594	0.546516	1.11394	0.164708	8.19097	4.67049	0.165595	0.981417	0.0567417	0.0338215	0.166384	0.295141	0.40706	0.118411	12.4065
pd9T2A	pd	T2A	0.977065	0	2.05165	0	0.993141	4.96409	7.29104	31.0764	4.93884	4.77415	1.4342	8.40443	6.65584	0.226764	1.38497	1.30585	0.400891	5.46446	2.36061	0.210013	1.27092	0.0358256	0.0287296	0.170519	0.347914	0.500862	0.133056	12.5978
cd1T2L	cd	T2L	0.167935	0	0.772512	0	0.494437	5.8653	4.17405	70.7023	2.30944	2.55818	1.67251	4.40262	2.22117	0.0224706	0.149324	0.527733	0.0173982	1.3838	1.3118	0.0571827	0.326646	0.01849	0.0140748	0.0855901	0.113244	0.154134	0.0474621	0.430148
cd2T2L	cd	T2L	0.746639	0	0.968189	0	0	4.89498	3.48372	50.9107	5.13986	6.30826	1.90326	10.9624	4.02264	0.0562744	0.406979	1.10543	0	3.23186	2.75205	0.132961	0.597658	0.03664	0.0235008	0.159021	0.173282	0.239591	0.0832847	1.6608
cd3T2L	cd	T2L	0.471562	0	0.932321	0	0.667491	5.31045	3.97208	65.9317	3.37005	4.33737	0.983734	5.84289	1.8902	0.0345075	0.259815	0.798071	0.0474508	2.08476	1.76826	0.0911355	0.42694	0.028974	0.0150334	0.115116	0.124596	0.179787	0.0590146	0.256653
cd4T2L	cd	T2L	0.236224	0	0.752885	0	0	4.28272	2.93635	76.8773	2.22781	3.18801	0.602769	4.01751	0.845067	0.0310163	0.175987	0.530164	0.0472491	1.34676	0.958697	0.071273	0.280843	0.0117067	0.0104278	0.0848296	0.0983705	0.154089	0.0365094	0.195422
cd5T2L	cd	T2L	0.442146	0	1.30117	0	0	5.82435	2.72531	65.8954	3.39176	3.86229	1.48338	6.87153	1.95256	0.0241935	0.242934	0.755017	0.0295921	2.10662	1.57041	0.108433	0.442646	0.0322381	0.0193249	0.126166	0.152548	0.226049	0.0558674	0.358063
cd7T2L	cd	T2L	0.837788	0	2.55402	0	1.06198	5.48793	2.05191	56.4217	5.29864	5.78562	1.0064	8.28884	2.37073	0.0804674	0.754803	0.925409	0.129537	2.92089	1.94315	0.104187	0.577239	0.0312849	0.0195039	0.0831482	0.179231	0.254387	0.071433	0.759732
cd8T2L	cd	T2L	0	0	1.88314	0	0	10.8902	4.16651	65.6323	2.67172	2.64333	1.21798	4.8387	0.668453	0.0779368	0.687548	0.503929	0.0687376	1.32563	1.10035	0.126468	0.449934	0.00898004	0.0194503	0.107035	0.118142	0.182506	0.0468546	0.564103
cd9T2L	cd	T2L	0.270199	0	0.926237	0	0.331052	6.60779	4.52776	67.1667	2.7938	3.79691	0.872645	5.80272	1.29071	0.0525122	0.364709	0.685896	0.14335	1.33347	1.304	0.111013	0.466245	0.0162224	0.0209571	0.124988	0.183139	0.228767	0.059711	0.51853
cd10T2L	cd	T2L	0.15043	0	1.29525	0	0.376575	6.27145	4.54788	64.247	2.20744	3.33178	0.633629	3.88835	3.35287	0.0688424	0.313819	0.7821	0.275914	3.17018	1.75656	0.109648	1.40619	0.120397	0.035111	0.162411	0.47481	0.643267	0.106902	0.271172
ctr1T2L	ctr	T2L	0	0.112977	0.244304	0	0.143905	2.256	1.37622	85.6671	1.24285	2.15351	0.168569	2.21845	1.64494	0.0179495	0.0933901	0.576784	0.00328271	1.11452	0.467312	0.0336607	0.186478	0.0140692	0.00233889	0.0421528	0.0664011	0.0674342	0.0368884	0.0484856
ctr2T2L	ctr	T2L	0.277159	0	0.772928	0	0.271815	5.24358	3.76689	75.8101	2.98545	3.07412	0.119831	2.7165	0.783401	0.0301476	0.198016	0.605412	0.0345641	0.965363	1.29857	0.078005	0.307572	0.022542	0.016449	0.104238	0.144649	0.166532	0.052541	0.153586
ctr3T2L	ctr	T2L	0.290118	0	0.632783	0	0.176429	3.88726	2.82232	75.207	2.85808	4.10302	0.151028	3.87817	1.48661	0.0312654	0.144883	0.728987	0.0485957	1.41113	1.0956	0.075119	0.341525	0.0310852	0.0147222	0.0960274	0.147932	0.156234	0.0520492	0.132059
ctr4T2L	ctr	T2L	0.379846	0	1.11592	0	0.69593	5.61188	4.05853	68.4408	3.85671	4.31535	0.182242	4.06015	1.16596	0.0468323	0.207915	0.825033	0.058525	1.61539	1.79483	0.116885	0.460147	0.0276728	0.0275576	0.156578	0.189454	0.264454	0.0712809	0.254135
ctr5T2L	ctr	T2L	0.247025	0	0.777001	0	0	4.883	3.25674	72.9798	2.57964	4.28026	0.162415	4.73226	1.48916	0.0501806	0.145812	0.823201	0.145367	1.06078	0.878389	0.102382	0.448595	0.0413352	0.0379618	0.165376	0.25562	0.257345	0.0987819	0.101547
ctr6T2L	ctr	T2L	0.274185	0	0.596095	0	0	2.58505	1.76902	84.1442	2.01109	3.00396	0.067801	2.11048	0.540875	0.0222306	0.261859	0.502466	0.0863618	0.841131	0.518021	0.0473092	0.231319	0.014327	0.00697215	0.0570577	0.0841546	0.0978853	0.0328285	0.0933196
ctr7T2L	ctr	T2L	0.132534	0	0.533757	0	0	5.72518	4.43742	75.8566	2.07459	3.2034	0.250733	2.19865	1.17985	0.0370717	0.270126	0.609691	0.11473	1.35749	0.923648	0.0716274	0.374905	0.017733	0.0106456	0.0859709	0.157546	0.191739	0.0605602	0.123795
ctr8T2L	ctr	T2L	0.331272	0	1.05635	0	0.38295	5.0756	2.2194	81.6966	1.78423	2.50967	0.0793101	1.82092	0.524856	0.024213	0.233362	0.398591	0.0489143	0.74515	0.483038	0.0385326	0.164796	0.00696256	0.00542345	0.0457642	0.0524218	0.0739267	0.0267767	0.170971
ctr9T2L	ctr	T2L	0.794449	0	1.95343	0	1.55217	8.80189	6.7685	52.9641	5.16471	6.51066	0.272656	5.12691	1.2699	0.0887527	0.729941	1.00431	0.14632	1.88318	2.33702	0.200373	0.775219	0.0261048	0.0363193	0.242289	0.325302	0.44589	0.113676	0.465958
ctr10T2L	ctr	T2L	0.301635	0	1.30888	0	0.466098	8.17299	4.89415	70.447	2.59353	3.06922	0.177853	2.90336	0.784869	0.0463964	0.352684	0.582625	0.0574967	1.1708	1.47678	0.0638822	0.412877	0.0157667	0.0208113	0.113984	0.141704	0.192977	0.048397	0.183185
pd2T2L	pd	T2L	0.423518	0	1.11103	0	0	5.55839	4.25625	69.678	3.3352	4.27769	0.390897	4.03116	1.13756	0.0328424	0.28379	0.672991	0.054109	1.52737	1.13185	0.0803373	0.249918	0.0173717	0.014176	0.0815481	0.0804759	0.120012	0.0443434	1.40915
pd3T2L	pd	T2L	0.470452	0.378827	1.2867	0.625565	0	3.36925	2.12036	82.414	1.35899	1.52858	0.489338	1.91606	0.907905	0.0117214	0.0984454	0.290187	0.0144428	0.650827	0.554019	0.0410697	0.177523	0.00778546	0.00686865	0.0449029	0.0624416	0.0778505	0.0161747	1.07975
pd4T2L	pd	T2L	0.26538	0	0.886047	0	0.399682	3.83725	2.50931	74.1803	2.70264	3.57735	0.214495	3.89436	1.26893	0.0159199	0.163696	0.655048	0.0859595	1.28953	0.768325	0.0543004	0.182589	0.0277818	0.00723833	0.0465303	0.0578485	0.0759247	0.0329223	2.80066
pd6T2L	pd	T2L	0	0	1.14797	0	0	11.1097	8.67154	40.3774	5.79484	6.96056	2.29063	10.4359	2.20989	0.109346	1.11332	1.16876	0.191062	2.56511	3.20518	0.157841	0.795665	0.0310382	0.0244816	0.18631	0.218542	0.341981	0.0810996	0.811823
pd7T2L	pd	T2L	0	0	1.09887	0	0	6.50699	4.73241	55.4293	5.22374	5.28866	2.38543	7.84863	2.60451	0.0884264	0.768063	0.934379	0.129635	2.7345	1.80235	0.131417	0.767302	0.0201545	0.0260379	0.161914	0.177307	0.306065	0.075504	0.758457
pd8T2L	pd	T2L	0.257751	0	1.05026	0	0.55452	6.67644	3.60614	74.9292	1.93574	2.65566	0.928755	3.031	0.822988	0.0325812	0.297897	0.35645	0.0758534	1.35288	0.693943	0.0532852	0.25789	0.00806566	0.011546	0.0575958	0.0581268	0.0814741	0.0227463	0.191182
pd9T2L	pd	T2L	1.64383	0	1.1908	0.295273	0.490257	5.39007	4.19924	56.6303	4.73341	5.52794	0.532778	5.56007	2.69835	0.0725594	0.608131	0.85287	0.0942529	2.2364	1.31137	0.0862434	0.476579	0.0190762	0.00516351	0.095649	0.123873	0.12616	0.0538913	4.94543
pd10T2L	pd	T2L	0.618794	0	0.94205	0	0.519063	4.72678	3.75569	66.3066	3.24189	3.6872	1.64703	6.38446	2.09961	0.0457656	0.381109	0.662878	0.122533	1.56167	1.48656	0.0797862	0.436953	0.0243633	0.0204413	0.111532	0.103191	0.19718	0.0628315	0.774043

## Sheet: Aphid populations
	treatment	day	Replicate 1	Replicate 2	Replicate 3	Replicate 4	Replicate 5	Replicate 6	Replicate 7	Replicate 8	Replicate 9	Replicate 10
ctrT1_d0	ctrT1	0	5	5	5	5	5	5	5	5	5	5
cdT1_d0	cdT1	0	5	5	5	5	5	5	5	5	5	5
pdT1_d0	pdT1	0	5	5	5	5	5	5	5	5	5	5
ctrT2L_d0	ctrT2_L	0	5	5	5	5	5	5	5	5	5	5
cdT2L_d0	cdT2_L	0	5	5	5	5	5	5	5	5	5	5
pdT2L_d0	pdT2_L	0	5	5	5	5	5	5	5	5	5	5
ctrT2E_d0	ctrT2_E	0	5	5	5	5	5	5	5	5	5	5
cdT2E_d0	cdT2_E	0	5	5	5	5	5	5	5	5	5	5
pdT2E_d0	pdT2_E	0	5	5	5	5	5	5	5	5	5	5
ctrT1_d1	ctrT1	1	8	15	5	11	11	6	10	5	5	6
cdT1_d1	cdT1	1	7	8	5	11	6	11	5	16	5	5
pdT1_d1	pdT1	1	6	5	6	5	11	6	6	4	5	12
ctrT2L_d1	ctrT2_L	1	7	8	8	8	10	9	7	8	8	7
cdT2L_d1	cdT2_L	1	6	3	5	8	7	7	10	7	7	7
pdT2L_d1	pdT2_L	1	9	8	5	6	5	10	7	9	6	6
ctrT2E_d1	ctrT2_E	1	7	5	4	3	3	7	5	6	5	5
cdT2E_d1	cdT2_E	1	3	5	6	5	5	5	6	6	7	4
pdT2E_d1	pdT2_E	1	7	4	3	5	7	6	9	4	4	5
ctrT1_d3	ctrT1	3	5	9	7	26	11	12	13	5	4	10
cdT1_d3	cdT1	3	9	5	1	7	12	14	5	16	16	11
pdT1_d3	pdT1	3	14	8	6	9	16	7	8	5	5	16
ctrT2L_d3	ctrT2_L	3	8	15	7	12	11	12	8	7	9	4
cdT2L_d3	cdT2_L	3	8	1	8	8	9	10	18	11	15	30
pdT2L_d3	pdT2_L	3	7	14	4	5	13	11	17	10	12	10
ctrT2E_d3	ctrT2_E	3	9	16	13	9	9	10	12	9	8	4
cdT2E_d3	cdT2_E	3	5	4	8	8	10	10	8	5	12	12
pdT2E_d3	pdT2_E	3	6	13	7	12	10	9	11	6	9	7
ctrT1_d5	ctrT1	5	9	18	11	34	9	19	25	5	7	18
cdT1_d5	cdT1	5	11	14	3	17	12	25	9	28	21	22
pdT1_d5	pdT1	5	26	13	7	13	27	13	19	5	13	25
ctrT2L_d5	ctrT2_L	5	12	31	14	22	30	19	18	10	18	9
cdT2L_d5	cdT2_L	5	9	3	14	11	15	18	32	14	21	41
pdT2L_d5	pdT2_L	5	10	30	13	15	21	17	22	13	18	8
ctrT2E_d5	ctrT2_E	5	17	15	23	16	14	11	22	17	9	10
cdT2E_d5	cdT2_E	5	8	3	8	17	30	15	12	8	16	15
pdT2E_d5	pdT2_E	5	20	14	11	22	20	7	14	11	12	12
ctrT1_d7	ctrT1	7	11	21	22	52	14	20	43	14	10	21
cdT1_d7	cdT1	7	15	14	3	18	17	29	17	36	9	36
pdT1_d7	pdT1	7	33	11	6	20	32	22	24	9	20	31
ctrT2L_d7	ctrT2_L	7	17	40	21	31	38	27	30	20	24	12
cdT2L_d7	cdT2_L	7	18	3	14	17	16	35	38	24	22	44
pdT2L_d7	pdT2_L	7	17	41	21	17	21	21	39	24	26	14
ctrT2E_d7	ctrT2_E	7	34	29	41	26	22	22	33	26	16	16
cdT2E_d7	cdT2_E	7	14	4	14	25	43	40	16	13	44	26
pdT2E_d7	pdT2_E	7	26	29	16	36	43	5	21	19	18	35
ctrT1_d9	ctrT1	9	11	24	30	56	16	19	41	25	23	25
cdT1_d9	cdT1	9	16	18	4	22	23	43	20	37	7	49
pdT1_d9	pdT1	9	32	16	10	20	32	23	30	13	25	31
ctrT2L_d9	ctrT2_L	9	25	51	24	39	41	36	36	26	34	13
cdT2L_d9	cdT2_L	9	22	5	16	24	18	48	33	24	22	43
pdT2L_d9	pdT2_L	9	16	53	26	20	19	18	34	23	11	12
ctrT2E_d9	ctrT2_E	9	38	46	53	33	31	26	56	32	15	16
cdT2E_d9	cdT2_E	9	17	9	20	34	59	50	25	17	35	46
pdT2E_d9	pdT2_E	9	31	38	19	48	47	7	25	23	27	37
ctrT1_d11	ctrT1	11	19	30	45	59	23	24	53	32	34	25
cdT1_d11	cdT1	11	21	23	6	25	24	45	26	48	11	45
pdT1_d11	pdT1	11	37	21	11	30	39	27	35	16	30	38
ctrT2L_d11	ctrT2_L	11	31	52	33	48	46	54	53	29	40	19
cdT2L_d11	cdT2_L	11	30	5	24	30	19	59	52	24	27	42
pdT2L_d11	pdT2_L	11	20	51	40	28	27	24	46	26	10	22
ctrT2E_d11	ctrT2_E	11	51	52	52	47	38	41	86	55	25	31
cdT2E_d11	cdT2_E	11	34	11	34	45	80	71	37	25	54	62
pdT2E_d11	pdT2_E	11	42	51	22	58	60	6	37	44	46	54
ctrT1_d13	ctrT1	13	28	37	68	96	28	32	72	39	44	41
cdT1_d13	cdT1	13	19	25	9	27	29	56	36	46	14	60
pdT1_d13	pdT1	13	43	24	13	24	39	32	32	20	39	39
ctrT2L_d13	ctrT2_L	13	34	64	48	62	56	68	63	47	54	20
cdT2L_d13	cdT2_L	13	46	6	17	50	25	103	56	30	31	60
pdT2L_d13	pdT2_L	13	29	69	37	31	21	33	53	24	10	13
ctrT2E_d13	ctrT2_E	13	89	86	162	97	66	80	126	105	29	34
cdT2E_d13	cdT2_E	13	45	24	47	61	142	115	61	38	133	110
pdT2E_d13	pdT2_E	13	61	91	38	132	104	19	73	46	65	96

## Sheet: Aphid survival
plant ID	treatment	time [days]	status (1=dead;0=missing)
CD_T2_1	cd_T2	11	1
CD_T2_2	cd_T2	10	0
CD_T2_3	cd_T2	1	1
CD_T2_4	cd_T2	1	1
CD_T2_5	cd_T2	15	1
CD_T2_6	cd_T2	6	0
CD_T2_7	cd_T2	58	1
CD_T2_8	cd_T2	1	1
CD_T2_9	cd_T2	1	0
CD_T2_10	cd_T2	48	1
CTR_T2_1	ctr_T2	14	1
CTR_T2_2	ctr_T2	61	1
CTR_T2_3	ctr_T2	10	0
CTR_T2_4	ctr_T2	16	0
CTR_T2_5	ctr_T2	5	1
CTR_T2_6	ctr_T2	10	1
CTR_T2_7	ctr_T2	2	1
CTR_T2_8	ctr_T2	6	1
CTR_T2_9	ctr_T2	57	1
CTR_T2_10	ctr_T2	4	1
PD_T2_1	pd_T2	1	1
PD_T2_2	pd_T2	15	1
PD_T2_3	pd_T2	44	1
PD_T2_4	pd_T2	5	1
PD_T2_5	pd_T2	3	1
PD_T2_6	pd_T2	46	1
PD_T2_7	pd_T2	1	1
PD_T2_8	pd_T2	2	1
PD_T2_9	pd_T2	30	1
PD_T2_10	pd_T2	1	1
CD_T1_1	cd_T1	6	1
CD_T1_2	cd_T1	1	1
CD_T1_3	cd_T1	7	1
CD_T1_4	cd_T1	1	1
CD_T1_5	cd_T1	8	1
CD_T1_6	cd_T1	6	0
CD_T1_7	cd_T1	4	1
CD_T1_8	cd_T1	1	1
CD_T1_9	cd_T1	39	1
CD_T1_10	cd_T1	13	1
CTR_T1_1	ctr_T1	6	1
CTR_T1_2	ctr_T1	44	1
CTR_T1_3	ctr_T1	2	1
CTR_T1_4	ctr_T1	43	1
CTR_T1_5	ctr_T1	64	1
CTR_T1_6	ctr_T1	7	1
CTR_T1_7	ctr_T1	64	1
CTR_T1_8	ctr_T1	43	0
CTR_T1_9	ctr_T1	2	1
CTR_T1_10	ctr_T1	62	1
PD_T1_1	pd_T1	3	1
PD_T1_2	pd_T1	10	1
PD_T1_3	pd_T1	1	1
PD_T1_4	pd_T1	2	1
PD_T1_5	pd_T1	7	1
PD_T1_6	pd_T1	2	1
PD_T1_7	pd_T1	2	1
PD_T1_8	pd_T1	2	1
PD_T1_9	pd_T1	8	1
PD_T1_10	pd_T1	6	1
